# Supplementary material for: Intragenomic variation in non-adaptive nucleotide biases causes underestimation of selection on synonymous codon usage
Source: PLoS Genet. 2022 Jun 17;18(6):e1010256. doi: 10.1371/journal.pgen.1010256 (PMC9246145; doi:10.1371/journal.pgen.1010256)
Supplement: S1 Table — All data were download from NCBI’s Sequence Read Archive, except for L. kluyveri (European Nucleotide Archive). (TSV) [file pgen.1010256.s021.tsv]

Species	Accession
Ambrosiozyma kashinagacola	DRR045512
Candida albicans	SRR7685408,SRR7685409
Candida apicola	SRR5942409,SRR5942410
Candida arabinofermentans	SRR427157,SRR427159
Candida dubliniensis	SRR604750,SRR604751,SRR771365
Candida glabrata	SRR1582645,SRR1582649,SRR1582651
Candida orthopsilosis	SRR3721293,SRR3721294
Candida parapsilosis	SRR6458366
Candida tenuis	SRR341911,SRR341912
Candida versatilis	SRR5942407,SRR5942408
Clavispora lusitaniae	SRR6807389,SRR6807390
Cyberlindnera jadinii	SRR3928213,SRR3928214
Debaryomyces hansenii	SRR7777889,SRR7777890
Dekkera bruxellensis	SRR10419821,SRR10419822
Hanseniaspora valbyensis	SRR5486942
Hyphopichia burtonii	SRR8938026,SRR8938027
Kluyveromyces lactis	SRR8690273
Kluyveromyces marxianus	SRR13697406
Komagataella pastoris	SRR7450601,SRR7450602
Kuraishia capsulata	ERR321999
Lachancea kluyveri	ERR1034413,ERR1034414
Lachancea thermotolerans	SRR8690276
Lachancea waltii	SRR8690274,SRR8690275
Lipomyces starkeyi	SRR5487444,SRR5487445
Lodderomyces elongisporus	SRR3721295,SRR3721296
Naumovozyma castellii	SRR3606090,SRR3606255
Ogataea methanolica	DRR045530
Ogataea parapolymorpha	SRR6288015
Ogataea polymorpha	SRR6289508,SRR6289512
Pichia membranifaciens	DRR168450,DRR168451
Saccharomyces cerevisiae	SRR3405783,SRR3405784,SRR3405785
Saccharomyces kudriavzevii	SRR1956740,SRR1956744
Saccharomyces mikatae	SRR3481647
Saccharomyces paradoxus	SRR3481648,SRR3481649
Saccharomyces uvarum	SRR2075625,SRR2075662
Scheffersomyces stipitis	SRR453575,SRR453576
Spathaspora passalidarum	SRR14804255,SRR14804256
Starmerella bombicola	SRR5942418,SRR5942419
Tetrapisispora blattae	SRR11352844
Wickerhamomyces anomalus	SRR11233665,SRR11233666
Yarrowia lipolytica	SRR9021304,SRR9021305,SRR9021313
Brettanomyces custersianus	SRR3955477
Sporopachydermia lactativora	SRR8395229
Pichia kudriavzevii	SRR9849367
Cephaloascus albidus	SRR5487551
Meyerozyma caribbica	SRR6008901
Cyberlindnera americana	SRR8903504
Debaryomyces fabryi	ERR946805
Zygosaccharomyces bailii	SRR7058066,SRR7058067,SRR7058068
